# Supplementary material for: Metformin Prevents Tumor Cell Growth and Invasion of Human Hormone Receptor-Positive Breast Cancer (HR+ BC) Cells via FOXA1 Inhibition
Source: Int J Mol Sci. 2024 Jul 8;25(13):7494. doi: 10.3390/ijms25137494 (PMC11242876; doi:10.3390/ijms25137494)
Supplement: Supplementary file 1 [file ijms-25-07494-s001.zip]

Archive with 1 entries (1 files):
- ijms-3068137-supplementary.pdf
